# Supplementary material for: ZDHHC18‐Mediated Palmitoylation of ORF3a Promotes SARS‐CoV‐2 Pathogenesis by Antagonizing TRIM16‐Mediated Ubiquitination and Proteasomal Degradation
Source: Adv Sci (Weinh). 2026 May 10;13(43):e75591. doi: 10.1002/advs.75591 (PMC13335985; doi:10.1002/advs.75591)
Supplement: Supplementary file 2 — Supporting File 2: advs75591‐sup‐0002‐Tables.xlsx. [file ADVS-13-e75591-s001.xlsx]

## Sheet: Sheet1
Supplementary Table S1. Primers used for qPCR amplification
Gene name	Sequence (5’-3’)
SARS-COV-2-N	FP: AAGAAATTCAACTCCAGGCAGC
	RP: GCTGGTTCAATCTGTCAAGCAG
	Prb: TCACCGCCATTGCCAGCCA
VSV-G	FP: ATTTCCGCTGGTATGGACCG
	RP: ATGGTGAGGAGTCACCTGGA
	Prb: ACACAGTCCATCCGATCCTTCACTCCATCTGT
hGAPDH	FP: GGAGCGAGATCCCTCCAAAAT
	RP: GGCTGTTGTCATACTTCTCATGG
ORF3a	FP: TGTTGGCGTTGCACTTCTTG
	RP: AGCAACGAGCAAAAGGTGTG
mGapdh	FP: AGAACATCATCCCTGCATCC
	RP: CACATTGGGGGTAGGAACAC
mIl6	FP: AGATAAGCTGGAGTCACAGAAGGAG
	RP: CGCACTAGGTTTGCCGAGTAG
mIl1β	FP: CAACCAACAAGTGATATTCTCCATG
	RP: GATCCACACTCTCCAGCTGCA
mTnfα	FP: GTCCCCAAAGGGATGAGAAGTT
	RP: GTTTGCTACGACGTGGGCTACA
mIfnβ	FP: GTGGGAGATGTCCTCAACTGC
	RP: TCTCTGCTCGGACCACCATC
hIFNβ	FP: GATGAACTTTGACATCCCTGAG
	RP: TCAACAATAGTCTCATTCCAGC
hTNFα	FP: CCTCTCTCTAATCAGCCCTCTG
	RP: GAGGACCTGGGAGTAGATGAG
hIL6	FP: GCCTTCGGTCCAGTTGCCTT
	RP: GCAGAATGAGATGAGTTGTC
hIL1β	FP: CCACAGACCTTCCAGGAGAATG
	RP: GTGCAGTTCAGTGATCGTACAGG
hZDHHC6	FP: GTTGTGGTATTGGCCCTTACA
	RP: AAAGCCCGGACCGACAAAC
hZDHHC18	FP: CACCCCGAACCTCACACTG
	RP: TGAAGGCCGTCAGGAATGAGA
mZdhhc1	FP: GGCACAAGCTCACCACCTAT
	RP: CTCCATCTCCTGAATGGACCG
mZdhhc2	FP: CTCTACTGGATCCCGGTGGT
	RP: TGTTTTCCATGGACACTATGCAC
mZdhhc3	FP: AGGTGGTGTACAAGTGTCCC
	RP: CACCGCTTACAAACACTGC
mZdhhc4	FP: CCGGTTTGGGCCGGTTC
	RP: CAGATAGCAGCTCCGCTTGG
mZdhhc5	FP: GGAAAGAGGTTCAAACCCAGC
	RP: GTCCTGGACACGTAAAGGCAA
mZdhhc6	FP: CCAGACTGAGGCTGTGTTTCA
	RP: GGGTCACTGAGGTGGGGTAT
mZdhhc7	FP: GAGGGCCTCCTGTTCTTCAC
	RP: CAGCCTCTCGATCTCTGTTTCA
mZdhhc8	FP: CACTGGCTATGCAGAGGGAT
	RP: GCCGGACACCTTCTTAACCA
mZdhhc9	FP: TCAGGGAGAAGTCGCTACCA
	RP: CAAGAGCCCTGAACAAGGGA
mZdhhc11	FP: TCCCAGAAGCCCAGGAAAAC
	RP: CCCATCACAATATTGGCAGCA
mZdhhc12	FP: GACACCGAGCTACGCCAAT
	RP: GGGGTCCATGAGTGACACAG
mZdhhc13	FP: GCTCGCAGTGCAGGAATCAC
	RP: TGTTTTCATGTACACAGATGCCG
mZdhhc14	FP: CAGAGTGACATGTGCGACCA
	RP: CAAGGTTGGGCATGGAGGAG
mZdhhc15	FP: AGTCGAGATTATCCAGAAGGCTC
	RP: ACCCGAACTGTGACACTAGC
mZdhhc16	FP: TGGGCCACTATAACCATCGC
	RP: GGTACGTCTCAATGGCAGCA
mZdhhc17	FP: TAACACCAAGATGGCGGACG
	RP: TGGTTTGATTTCCTCCGGGT
mZdhhc18	FP: TGCCTCCCAGCCTGATTGAC
	RP: CAGGTGGCAAGCACATTCAG
mZdhhc19	FP: GGATTCCCTTGTAGGTGGCT
	RP: CTCGAACAACATGCACCGTC
mZdhhc20	FP: GGATCATCACTGTCCATGGGT
	RP: ACTGTTGGTTCATTCGTCCA
mZdhhc21	FP: AGTGAATTTGCAAGTGGATTGTCT
	RP: CAACCATGCGGGTCAACAAC
mZdhhc22	FP: TTCTTCTCCGGAGCTGTCCT
	RP: GATCAACAGCAGTTGGTGGC
mZdhhc23	FP: TGTGTCTGGATAAATAGCTGCG
	RP: TCCGTAAACCGAAGTGAGCAA
mZdhhc24	FP: AGCGATCGGAAAGCCGTTAC
	RP: ATGGTCACGACGTAGGATGC
mZdhhc25	FP: CAGAACACACACTCAGGGGG
	RP: CTGGCGTGTTCAGGTTTGTG
